# Supplementary material for: Prevention of LPS-Induced Acute Kidney Injury in Mice by Bavachin and Its Potential Mechanisms
Source: Antioxidants (Basel). 2022 Oct 24;11(11):2096. doi: 10.3390/antiox11112096 (PMC9686515; doi:10.3390/antiox11112096)
Supplement: Supplementary file 1 [file antioxidants-11-02096-s001.zip]

Archive with 1 entries (1 files):
- antioxidants-1950687-supplementary.pdf
